# Supplementary material for: Field-induced orientational switching produces vertically aligned Ti3C2Tx MXene nanosheets
Source: Nat Commun. 2022 Sep 24;13:5615. doi: 10.1038/s41467-022-33337-2 (PMC9509325; doi:10.1038/s41467-022-33337-2)
Supplement: Supplementary file 5 — Source Data [file 41467_2022_33337_MOESM5_ESM.xlsx]

## Sheet: Figure 2b
Figure 2b	Polar plots depending on the rotating angle of the crossed polarizers.
	Vertical MX (a.u.)	Theory (a.u.)
0	0.10658	0
5	0.16202	0.03012
10	0.26587	0.11686
15	0.38243	0.24977
20	0.52483	0.41283
25	0.67494	0.58639
30	0.77494	0.74954
35	0.87789	0.88262
40	0.9076	0.9696
45	0.94229	1
50	0.922	0.97015
55	0.84252	0.88365
60	0.72438	0.75092
65	0.58855	0.58796
70	0.44796	0.4144
75	0.30986	0.25115
80	0.19161	0.11789
85	0.12222	0.03067
90	0.10408	2.53654e-06
95	0.14286	0.02958
100	0.23311	0.11584
105	0.37109	0.24839
110	0.51066	0.41126
115	0.63424	0.58482
120	0.81032	0.74816
125	0.86791	0.8816
130	0.96383	0.96905
135	1	0.99999
140	0.92755	0.97069
145	0.8466	0.88467
150	0.72676	0.7523
155	0.58696	0.58952
160	0.4627	0.41597
165	0.33594	0.25253
170	0.22426	0.11892
175	0.16712	0.03122
180	0.16701	1.01461e-05
185	0.22347	0.02904
190	0.31259	0.11483
195	0.43515	0.24702
200	0.59728	0.40969
205	0.73367	0.58325
210	0.81984	0.74677
215	0.93005	0.88057
220	0.98129	0.9685
225	0.97098	0.99998
230	0.89297	0.97122
235	0.82891	0.88568
240	0.69104	0.75367
245	0.55465	0.59109
250	0.41678	0.41754
255	0.30136	0.25392
260	0.20215	0.11995
265	0.14422	0.03178
270	0.13175	2.28287e-05
275	0.16542	0.02851
280	0.24819	0.11381
285	0.35658	0.24565
290	0.47812	0.40813
295	0.59138	0.58168
300	0.72449	0.74539
305	0.81814	0.87953
310	0.85057	0.96794
315	0.85522	0.99997
320	0.84456	0.97175
325	0.78549	0.88669
330	0.68458	0.75504
335	0.57313	0.59266
340	0.44422	0.41911
345	0.32528	0.25531
350	0.2356	0.12099
355	0.18005	0.03234
360	0.17812	4.05842e-05

## Sheet: Figure 2c
Figure 2c	Cyclic birefringent intensity change.
Cycle	intensity (a.u.)
1	5.928
1	1.708
2	6.282
2	1.738
3	6.437
3	1.679
4	6.499
4	1.719
5	6.589
5	1.734
6	6.458
6	1.837
7	6.199
7	1.607
8	6.12
8	1.855
9	6.155
9	1.798
10	5.862
10	1.83

## Sheet: Figure 2e
Figure 2e	Transmission of aligned MXene nanosheets with two different polariser angles of 90º and 0º.
wavelength (nm)	90º (a.u.)	0º (a.u.)
409.097	0.00842	-0.00162
409.308	0.00853	-0.00161
409.52	0.00864	-0.00161
409.732	0.00875	-0.00161
409.944	0.00886	-0.00161
410.156	0.00896	-0.00161
410.367	0.00907	-0.0016
410.579	0.00918	-0.0016
410.791	0.00929	-0.0016
411.003	0.00939	-0.0016
411.214	0.0095	-0.00159
411.426	0.00961	-0.00159
411.638	0.00971	-0.00159
411.849	0.00982	-0.00158
412.061	0.00993	-0.00158
412.273	0.01003	-0.00158
412.485	0.01014	-0.00157
412.696	0.01025	-0.00157
412.908	0.01035	-0.00156
413.12	0.01046	-0.00156
413.331	0.01056	-0.00155
413.543	0.01067	-0.00155
413.755	0.01077	-0.00154
413.967	0.01088	-0.00154
414.178	0.01098	-0.00153
414.39	0.01109	-0.00153
414.602	0.01119	-0.00152
414.813	0.0113	-0.00151
415.025	0.0114	-0.00151
415.237	0.0115	-0.0015
415.448	0.01161	-0.00149
415.66	0.01171	-0.00149
415.872	0.01182	-0.00148
416.083	0.01192	-0.00147
416.295	0.01202	-0.00146
416.506	0.01212	-0.00146
416.718	0.01223	-0.00145
416.93	0.01233	-0.00144
417.141	0.01243	-0.00143
417.353	0.01254	-0.00142
417.565	0.01264	-0.00141
417.776	0.01274	-0.0014
417.988	0.01284	-0.0014
418.199	0.01294	-0.00139
418.411	0.01304	-0.00138
418.623	0.01315	-0.00137
418.834	0.01325	-0.00136
419.046	0.01335	-0.00135
419.257	0.01345	-0.00134
419.469	0.01355	-0.00133
419.681	0.01365	-0.00131
419.892	0.01373	-0.0012
420.104	0.01377	-0.00122
420.315	0.01393	-0.00132
420.527	0.01412	-0.00136
420.738	0.0142	-0.00139
420.95	0.01435	-0.00127
421.162	0.01442	-0.00119
421.373	0.01461	-0.00125
421.585	0.01463	-0.00119
421.796	0.0147	-0.00114
422.008	0.01467	-0.00129
422.219	0.01483	-0.00125
422.431	0.01502	-0.00117
422.642	0.01505	-0.00118
422.854	0.01507	-0.00117
423.065	0.01525	-0.0011
423.277	0.01551	-0.00102
423.488	0.01562	-0.00102
423.7	0.0157	-0.00106
423.911	0.01572	-0.000989233
424.123	0.01565	-0.00108
424.334	0.01575	-0.00107
424.546	0.01584	-0.00109
424.757	0.01587	-0.00111
424.969	0.01605	-0.00115
425.18	0.01604	-0.0013
425.392	0.01614	-0.00127
425.603	0.01628	-0.00123
425.815	0.01644	-0.00121
426.026	0.01651	-0.00113
426.238	0.01662	-0.0011
426.449	0.01665	-0.00103
426.661	0.01668	-0.00101
426.872	0.01671	-0.00104
427.084	0.01672	-0.00115
427.295	0.0168	-0.00116
427.506	0.01689	-0.00118
427.718	0.0169	-0.0012
427.929	0.017	-0.00119
428.141	0.01708	-0.00117
428.352	0.01719	-0.00098785
428.564	0.01733	-0.000982838
428.775	0.0176	-0.000823782
428.986	0.01779	-0.000754869
429.198	0.0179	-0.000798147
429.409	0.01794	-0.000761849
429.621	0.01798	-0.000861872
429.832	0.01801	-0.000860931
430.043	0.01805	-0.000829433
430.255	0.01819	-0.000771045
430.466	0.0184	-0.00066867
430.677	0.01854	-0.000536079
430.889	0.01873	-0.000475731
431.1	0.01883	-0.000486122
431.312	0.0188	-0.000492513
431.523	0.01898	-0.000401884
431.734	0.01894	-0.000444305
431.946	0.01899	-0.000407965
432.157	0.01906	-0.000336097
432.368	0.01917	-0.000265159
432.58	0.01916	-0.000242643
432.791	0.01923	-0.000260764
433.002	0.01924	-0.000274887
433.214	0.01924	-0.000235135
433.425	0.0194	-0.000164679
433.636	0.01936	-0.000161519
433.848	0.01946	-0.000153341
434.059	0.01965	-8.70012e-05
434.27	0.01973	-0.000122097
434.482	0.01987	-2.78515e-05
434.693	0.01996	-8.29947e-06
434.904	0.02004	4.33012e-06
435.115	0.02018	8.74097e-06
435.327	0.02018	1.97065e-05
435.538	0.02024	-4.71595e-05
435.749	0.02035	-1.25525e-05
435.961	0.0205	1.67702e-05
436.172	0.02054	-1.87902e-05
436.383	0.02073	8.19365e-05
436.594	0.02086	8.81081e-05
436.806	0.02102	0.000108781
437.017	0.02094	7.87633e-05
437.228	0.02094	7.255e-05
437.439	0.02108	8.44557e-05
437.651	0.02115	0.000177626
437.862	0.0211	0.000176731
438.073	0.02115	0.000180381
438.284	0.0212	0.000252603
438.496	0.0213	0.000311634
438.707	0.02146	0.000328173
438.918	0.02161	0.000413968
439.129	0.02159	0.00049221
439.341	0.02167	0.000490501
439.552	0.0217	0.000531434
439.763	0.02178	0.000555646
439.974	0.02178	0.000538588
440.185	0.02184	0.000529284
440.397	0.02191	0.000550729
440.608	0.02205	0.000588855
440.819	0.02219	0.000640275
441.03	0.0223	0.000671797
441.241	0.02234	0.000672538
441.452	0.02249	0.000724808
441.664	0.02251	0.000752918
441.875	0.02265	0.000789166
442.086	0.0227	0.000823674
442.297	0.02282	0.000861631
442.508	0.02293	0.000845096
442.719	0.02299	0.000858765
442.931	0.02309	0.000897559
443.142	0.02315	0.000859518
443.353	0.02318	0.000840859
443.564	0.02326	0.000852891
443.775	0.02326	0.00083306
443.986	0.02335	0.000850418
444.197	0.02345	0.000876079
444.409	0.02357	0.000831952
444.62	0.02356	0.000776655
444.831	0.02365	0.000766643
445.042	0.02373	0.000805129
445.253	0.02386	0.000813596
445.464	0.0241	0.000849696
445.675	0.02418	0.000887505
445.886	0.02427	0.000886298
446.097	0.02433	0.000898086
446.308	0.02439	0.000913745
446.52	0.02457	0.000989893
446.731	0.02463	0.00102
446.942	0.02466	0.000990835
447.153	0.02471	0.00102
447.364	0.02475	0.00101
447.575	0.02481	0.00103
447.786	0.02501	0.00105
447.997	0.02514	0.00105
448.208	0.02521	0.00106
448.419	0.02534	0.00105
448.63	0.0255	0.00109
448.841	0.02557	0.00111
449.052	0.02576	0.00119
449.263	0.02585	0.00124
449.474	0.0259	0.00122
449.685	0.02605	0.00121
449.896	0.02617	0.00126
450.107	0.02628	0.00128
450.318	0.02633	0.00125
450.529	0.02639	0.00131
450.74	0.02648	0.00128
450.951	0.02663	0.00137
451.162	0.02672	0.00138
451.373	0.02685	0.0014
451.584	0.02691	0.00137
451.795	0.02701	0.00142
452.006	0.02707	0.00138
452.217	0.02715	0.00138
452.428	0.02718	0.00141
452.639	0.02728	0.00145
452.85	0.02735	0.00143
453.061	0.02755	0.00146
453.272	0.02767	0.00149
453.483	0.02784	0.00151
453.694	0.028	0.00152
453.905	0.02814	0.00154
454.116	0.02832	0.00159
454.327	0.02842	0.0016
454.538	0.02855	0.0016
454.749	0.02867	0.00163
454.96	0.02882	0.00164
455.171	0.02891	0.00165
455.381	0.02903	0.00165
455.592	0.02916	0.0017
455.803	0.02929	0.00166
456.014	0.02943	0.00168
456.225	0.02955	0.00172
456.436	0.0297	0.00173
456.647	0.0298	0.00176
456.858	0.0299	0.00175
457.069	0.03001	0.00176
457.28	0.03007	0.00177
457.49	0.03011	0.00177
457.701	0.03021	0.00179
457.912	0.03031	0.00181
458.123	0.03037	0.00182
458.334	0.03051	0.00187
458.545	0.03063	0.00185
458.756	0.03068	0.00186
458.966	0.03075	0.00187
459.177	0.0309	0.00192
459.388	0.03101	0.00195
459.599	0.03111	0.00197
459.81	0.03116	0.002
460.021	0.03124	0.00208
460.231	0.03136	0.00211
460.442	0.03148	0.00209
460.653	0.0316	0.00212
460.864	0.03171	0.00212
461.075	0.03184	0.00214
461.286	0.03197	0.00214
461.496	0.03208	0.00215
461.707	0.03219	0.00215
461.918	0.0323	0.0022
462.129	0.03241	0.00224
462.34	0.03247	0.00225
462.55	0.03257	0.0023
462.761	0.03266	0.00232
462.972	0.03271	0.00233
463.183	0.0328	0.00236
463.393	0.03293	0.00235
463.604	0.03301	0.00237
463.815	0.0331	0.00238
464.026	0.03322	0.0024
464.236	0.03336	0.0024
464.447	0.03346	0.00241
464.658	0.03358	0.00242
464.869	0.03371	0.00242
465.079	0.03386	0.00244
465.29	0.03398	0.00244
465.501	0.03409	0.00242
465.712	0.03419	0.00244
465.922	0.03433	0.00248
466.133	0.03447	0.0025
466.344	0.03453	0.0025
466.554	0.03465	0.00252
466.765	0.03474	0.00255
466.976	0.03483	0.00258
467.187	0.03494	0.0026
467.397	0.03506	0.00263
467.608	0.03517	0.00264
467.819	0.03524	0.00263
468.029	0.03539	0.00265
468.24	0.03552	0.00269
468.451	0.03566	0.00271
468.661	0.0358	0.00274
468.872	0.03595	0.00277
469.083	0.03607	0.00279
469.293	0.03618	0.00281
469.504	0.03628	0.00282
469.715	0.03641	0.00284
469.925	0.03649	0.00286
470.136	0.03669	0.00291
470.347	0.03675	0.00292
470.557	0.03685	0.00294
470.768	0.037	0.00298
470.978	0.0371	0.00301
471.189	0.03723	0.00304
471.4	0.03729	0.00303
471.61	0.0374	0.00305
471.821	0.0375	0.00305
472.032	0.03761	0.00307
472.242	0.03772	0.00306
472.453	0.03781	0.0031
472.663	0.0379	0.00312
472.874	0.03802	0.00314
473.085	0.03813	0.00314
473.295	0.03824	0.00317
473.506	0.03834	0.00318
473.716	0.03846	0.00319
473.927	0.03859	0.0032
474.137	0.03869	0.00324
474.348	0.03877	0.00327
474.559	0.03887	0.00327
474.769	0.03899	0.00329
474.98	0.03908	0.00329
475.19	0.03919	0.00331
475.401	0.03931	0.00332
475.611	0.03945	0.00336
475.822	0.03957	0.00339
476.032	0.03966	0.00339
476.243	0.03975	0.00342
476.453	0.03985	0.00346
476.664	0.03997	0.00347
476.874	0.04009	0.00347
477.085	0.04018	0.00349
477.295	0.04025	0.00351
477.506	0.04034	0.00352
477.716	0.04043	0.00353
477.927	0.04051	0.00354
478.137	0.0406	0.00356
478.348	0.04063	0.00358
478.558	0.04071	0.0036
478.769	0.04086	0.00363
478.979	0.04099	0.00363
479.19	0.04107	0.00365
479.4	0.04113	0.00366
479.611	0.04119	0.00367
479.821	0.04124	0.00371
480.032	0.04135	0.00374
480.242	0.04144	0.00376
480.453	0.0415	0.00378
480.663	0.04159	0.00379
480.873	0.04168	0.00381
481.084	0.04179	0.00382
481.294	0.04186	0.00381
481.505	0.04193	0.00381
481.715	0.042	0.00382
481.926	0.04208	0.00381
482.136	0.04218	0.00384
482.346	0.04222	0.00385
482.557	0.04232	0.00388
482.767	0.04242	0.00391
482.978	0.04249	0.0039
483.188	0.04255	0.0039
483.398	0.04261	0.00391
483.609	0.0427	0.00393
483.819	0.04276	0.00392
484.03	0.04284	0.00392
484.24	0.04299	0.00395
484.45	0.043	0.00394
484.661	0.04309	0.00397
484.871	0.04317	0.00396
485.081	0.04328	0.00398
485.292	0.04333	0.00398
485.502	0.0434	0.00399
485.713	0.0435	0.004
485.923	0.04356	0.00401
486.133	0.04363	0.00402
486.344	0.04366	0.00402
486.554	0.04371	0.00405
486.764	0.04381	0.00407
486.975	0.04388	0.00409
487.185	0.04395	0.0041
487.395	0.04403	0.00411
487.606	0.04411	0.00413
487.816	0.04421	0.00414
488.026	0.04426	0.00415
488.236	0.04436	0.00416
488.447	0.04447	0.00417
488.657	0.04453	0.00417
488.867	0.04461	0.00419
489.078	0.04467	0.0042
489.288	0.04475	0.00421
489.498	0.04485	0.00421
489.708	0.04488	0.00424
489.919	0.04493	0.00424
490.129	0.04498	0.00425
490.339	0.04509	0.00427
490.55	0.04517	0.00427
490.76	0.04528	0.0043
490.97	0.04535	0.00432
491.18	0.04538	0.00432
491.391	0.0454	0.00433
491.601	0.04545	0.00435
491.811	0.04554	0.00437
492.021	0.04563	0.00437
492.231	0.04569	0.00439
492.442	0.04578	0.00439
492.652	0.04587	0.0044
492.862	0.04591	0.00441
493.072	0.04597	0.00443
493.283	0.04601	0.00446
493.493	0.04604	0.00448
493.703	0.04611	0.0045
493.913	0.04619	0.00451
494.123	0.04627	0.00454
494.334	0.0463	0.00455
494.544	0.04637	0.00456
494.754	0.04645	0.0046
494.964	0.04655	0.00464
495.174	0.04662	0.00467
495.384	0.04671	0.00469
495.595	0.04678	0.00472
495.805	0.04687	0.00472
496.015	0.04692	0.00473
496.225	0.047	0.00478
496.435	0.04709	0.00481
496.645	0.04714	0.00484
496.856	0.04718	0.00486
497.066	0.04726	0.00488
497.276	0.04733	0.0049
497.486	0.0474	0.00491
497.696	0.04747	0.00492
497.906	0.04751	0.00495
498.116	0.04757	0.00497
498.326	0.04763	0.00499
498.537	0.04767	0.005
498.747	0.04771	0.00501
498.957	0.04774	0.00502
499.167	0.04781	0.00505
499.377	0.0479	0.00506
499.587	0.04799	0.00508
499.797	0.04809	0.00509
500.007	0.0481	0.00511
500.217	0.04813	0.00514
500.427	0.04821	0.00513
500.637	0.04827	0.00517
500.848	0.04833	0.00518
501.058	0.04841	0.0052
501.268	0.04845	0.0052
501.478	0.04855	0.00522
501.688	0.04862	0.00523
501.898	0.04869	0.00526
502.108	0.04872	0.00527
502.318	0.04879	0.00528
502.528	0.04885	0.0053
502.738	0.04888	0.0053
502.948	0.04897	0.00533
503.158	0.04902	0.00534
503.368	0.04907	0.00534
503.578	0.04918	0.00535
503.788	0.04923	0.00536
503.998	0.04931	0.00537
504.208	0.04933	0.00539
504.418	0.04938	0.00541
504.628	0.04943	0.00542
504.838	0.04947	0.00543
505.048	0.04956	0.00545
505.258	0.04962	0.00546
505.468	0.04965	0.00546
505.678	0.04976	0.00547
505.888	0.04983	0.00548
506.098	0.04988	0.00547
506.308	0.04992	0.00548
506.518	0.04998	0.00549
506.728	0.05001	0.00549
506.938	0.05004	0.0055
507.148	0.05008	0.00551
507.358	0.05013	0.00551
507.568	0.0502	0.00551
507.778	0.05028	0.00552
507.987	0.05031	0.0055
508.197	0.05035	0.0055
508.407	0.05038	0.00552
508.617	0.05042	0.00552
508.827	0.0505	0.00552
509.037	0.05055	0.00552
509.247	0.05061	0.0055
509.457	0.05064	0.0055
509.667	0.05068	0.0055
509.877	0.05072	0.00551
510.087	0.05077	0.00551
510.297	0.05082	0.0055
510.506	0.05084	0.0055
510.716	0.05088	0.00551
510.926	0.05095	0.00551
511.136	0.051	0.00551
511.346	0.05107	0.00551
511.556	0.05109	0.00552
511.766	0.05114	0.00553
511.976	0.05117	0.00554
512.185	0.05122	0.00555
512.395	0.05127	0.00556
512.605	0.05131	0.00556
512.815	0.05135	0.00556
513.025	0.05137	0.00557
513.235	0.05138	0.00558
513.444	0.0514	0.00558
513.654	0.05142	0.0056
513.864	0.05144	0.00561
514.074	0.05145	0.00563
514.284	0.0515	0.00563
514.494	0.05154	0.00563
514.703	0.05157	0.00565
514.913	0.05162	0.00566
515.123	0.05164	0.00567
515.333	0.05165	0.00568
515.543	0.05169	0.0057
515.752	0.05174	0.00573
515.962	0.05174	0.00574
516.172	0.05181	0.00576
516.382	0.05184	0.00577
516.591	0.05186	0.00578
516.801	0.05187	0.00578
517.011	0.05191	0.00577
517.221	0.05195	0.00579
517.43	0.05198	0.00579
517.64	0.052	0.00579
517.85	0.05204	0.00579
518.06	0.05209	0.0058
518.269	0.05212	0.00582
518.479	0.05215	0.00583
518.689	0.05219	0.00585
518.899	0.05225	0.00585
519.108	0.05227	0.00586
519.318	0.0523	0.00587
519.528	0.05232	0.00587
519.738	0.05237	0.00588
519.947	0.05241	0.00589
520.157	0.05245	0.00591
520.367	0.05247	0.00592
520.576	0.0525	0.00595
520.786	0.05254	0.00595
520.996	0.05257	0.00597
521.205	0.05259	0.00598
521.415	0.05262	0.00599
521.625	0.05265	0.006
521.834	0.05269	0.00602
522.044	0.05272	0.00604
522.254	0.05274	0.00604
522.463	0.05277	0.00607
522.673	0.05276	0.00607
522.883	0.0528	0.00608
523.092	0.05281	0.00608
523.302	0.05286	0.00609
523.512	0.05288	0.00611
523.721	0.05292	0.00611
523.931	0.05298	0.00613
524.141	0.053	0.00613
524.35	0.05303	0.00614
524.56	0.05305	0.00616
524.77	0.05307	0.00618
524.979	0.05306	0.00618
525.189	0.05307	0.00619
525.398	0.05314	0.00619
525.608	0.05317	0.00619
525.818	0.0532	0.00619
526.027	0.05323	0.0062
526.237	0.05322	0.00618
526.446	0.05324	0.00617
526.656	0.05328	0.00616
526.866	0.05326	0.00615
527.075	0.05326	0.00614
527.285	0.05327	0.00616
527.494	0.05326	0.00616
527.704	0.05329	0.00616
527.913	0.05334	0.00616
528.123	0.05334	0.00615
528.332	0.05336	0.00615
528.542	0.05336	0.00615
528.752	0.05339	0.00615
528.961	0.0534	0.00616
529.171	0.05344	0.00617
529.38	0.05344	0.00617
529.59	0.05347	0.00616
529.799	0.0535	0.00616
530.009	0.0535	0.00615
530.218	0.0535	0.00614
530.428	0.05351	0.00614
530.637	0.05352	0.00615
530.847	0.05354	0.00615
531.056	0.05356	0.00614
531.266	0.05356	0.00614
531.475	0.05359	0.00616
531.685	0.05358	0.00616
531.894	0.0536	0.00617
532.104	0.05364	0.00616
532.313	0.05364	0.00616
532.523	0.05366	0.00617
532.732	0.05368	0.00616
532.942	0.05369	0.00617
533.151	0.05368	0.00616
533.361	0.05367	0.00616
533.57	0.05368	0.00616
533.779	0.05369	0.00616
533.989	0.0537	0.00616
534.198	0.05372	0.00616
534.408	0.05375	0.00616
534.617	0.05377	0.00616
534.827	0.05379	0.00616
535.036	0.0538	0.00618
535.246	0.05383	0.00619
535.455	0.05385	0.0062
535.664	0.05384	0.0062
535.874	0.05385	0.00621
536.083	0.05385	0.00621
536.293	0.05389	0.00622
536.502	0.05395	0.00623
536.711	0.05397	0.00623
536.921	0.05399	0.00623
537.13	0.05405	0.00623
537.34	0.05404	0.00623
537.549	0.05404	0.00622
537.758	0.05409	0.00621
537.968	0.05413	0.00622
538.177	0.05417	0.00622
538.386	0.05417	0.00623
538.596	0.05421	0.00624
538.805	0.05424	0.00624
539.014	0.05426	0.00625
539.224	0.05427	0.00625
539.433	0.0543	0.00625
539.643	0.05431	0.00625
539.852	0.05434	0.00624
540.061	0.05432	0.00625
540.271	0.05434	0.00625
540.48	0.05435	0.00624
540.689	0.05437	0.00624
540.898	0.05441	0.00626
541.108	0.05443	0.00626
541.317	0.05442	0.00626
541.526	0.05444	0.00626
541.736	0.05444	0.00625
541.945	0.05444	0.00626
542.154	0.05444	0.00626
542.364	0.05445	0.00626
542.573	0.05444	0.00627
542.782	0.05444	0.00627
542.991	0.05443	0.00626
543.201	0.05442	0.00626
543.41	0.05443	0.00626
543.619	0.05443	0.00625
543.829	0.05443	0.00625
544.038	0.05442	0.00625
544.247	0.05443	0.00623
544.456	0.05444	0.00624
544.666	0.05445	0.00624
544.875	0.05446	0.00623
545.084	0.05444	0.00623
545.293	0.05445	0.00623
545.502	0.05443	0.00623
545.712	0.05444	0.00622
545.921	0.05442	0.0062
546.13	0.05444	0.0062
546.339	0.05444	0.0062
546.549	0.05441	0.0062
546.758	0.05441	0.00621
546.967	0.05439	0.00619
547.176	0.05438	0.0062
547.385	0.0544	0.0062
547.595	0.05439	0.00621
547.804	0.05438	0.00622
548.013	0.05439	0.00623
548.222	0.05439	0.00623
548.431	0.05437	0.00623
548.64	0.05437	0.00623
548.85	0.05435	0.00624
549.059	0.05434	0.00624
549.268	0.05435	0.00625
549.477	0.05435	0.00626
549.686	0.05434	0.00626
549.895	0.05432	0.00627
550.105	0.05432	0.00625
550.314	0.0543	0.00625
550.523	0.0543	0.00625
550.732	0.05429	0.00625
550.941	0.0543	0.00625
551.15	0.05431	0.00625
551.359	0.05431	0.00627
551.568	0.05431	0.00628
551.778	0.0543	0.00627
551.987	0.05428	0.00628
552.196	0.0543	0.00628
552.405	0.05429	0.0063
552.614	0.05429	0.0063
552.823	0.05431	0.00629
553.032	0.0543	0.00629
553.241	0.0543	0.00629
553.45	0.05431	0.0063
553.659	0.05431	0.00631
553.869	0.05432	0.00632
554.078	0.05433	0.00633
554.287	0.05434	0.00634
554.496	0.05434	0.00633
554.705	0.05435	0.00635
554.914	0.05436	0.00634
555.123	0.05436	0.00635
555.332	0.05436	0.00636
555.541	0.05435	0.00636
555.75	0.05433	0.00637
555.959	0.05431	0.00638
556.168	0.05432	0.00637
556.377	0.05431	0.00637
556.586	0.0543	0.00637
556.795	0.0543	0.00637
557.004	0.05431	0.00637
557.213	0.05434	0.00637
557.422	0.05431	0.00637
557.631	0.0543	0.00637
557.84	0.0543	0.00638
558.049	0.0543	0.00637
558.258	0.05428	0.00637
558.467	0.05425	0.00637
558.676	0.05424	0.00637
558.885	0.05423	0.00637
559.094	0.05423	0.00636
559.303	0.05421	0.00637
559.512	0.05424	0.00636
559.721	0.05421	0.00635
559.93	0.05419	0.00635
560.139	0.05418	0.00635
560.348	0.05416	0.00634
560.557	0.05415	0.00633
560.766	0.05413	0.00633
560.975	0.05409	0.00634
561.184	0.05409	0.00633
561.393	0.05407	0.00632
561.601	0.05405	0.00633
561.81	0.05403	0.00634
562.019	0.054	0.00633
562.228	0.05398	0.00632
562.437	0.05398	0.00631
562.646	0.05394	0.0063
562.855	0.05389	0.00631
563.064	0.05385	0.0063
563.273	0.0538	0.00628
563.482	0.05376	0.00627
563.691	0.05375	0.00627
563.899	0.05371	0.00626
564.108	0.05368	0.00625
564.317	0.05365	0.00625
564.526	0.05362	0.00624
564.735	0.05361	0.00624
564.944	0.05359	0.00623
565.153	0.05356	0.00624
565.362	0.05357	0.00624
565.57	0.05354	0.00623
565.779	0.05352	0.00622
565.988	0.05348	0.00622
566.197	0.05346	0.00622
566.406	0.05343	0.00621
566.615	0.05341	0.0062
566.823	0.05338	0.00622
567.032	0.05337	0.00622
567.241	0.05336	0.00622
567.45	0.05334	0.00621
567.659	0.05333	0.00621
567.867	0.0533	0.0062
568.076	0.05329	0.00621
568.285	0.05328	0.0062
568.494	0.05328	0.00619
568.703	0.05326	0.00618
568.911	0.05324	0.00617
569.12	0.05325	0.00617
569.329	0.05322	0.00618
569.538	0.05321	0.00617
569.747	0.05321	0.00617
569.955	0.05321	0.00616
570.164	0.05319	0.00615
570.373	0.05317	0.00615
570.582	0.05313	0.00615
570.79	0.05316	0.00614
570.999	0.05317	0.00615
571.208	0.05317	0.00615
571.417	0.05316	0.00615
571.625	0.05317	0.00615
571.834	0.05318	0.00614
572.043	0.05314	0.00613
572.252	0.05314	0.00614
572.46	0.05313	0.00613
572.669	0.0531	0.00612
572.878	0.05311	0.00613
573.086	0.0531	0.00612
573.295	0.05307	0.00612
573.504	0.05307	0.0061
573.713	0.05306	0.0061
573.921	0.05306	0.00611
574.13	0.05306	0.0061
574.339	0.05304	0.00609
574.547	0.05304	0.00609
574.756	0.05302	0.00609
574.965	0.053	0.00609
575.173	0.05298	0.00608
575.382	0.05297	0.00607
575.591	0.05295	0.00607
575.799	0.05294	0.00607
576.008	0.0529	0.00607
576.217	0.0529	0.00607
576.425	0.05287	0.00606
576.634	0.05283	0.00605
576.843	0.05283	0.00604
577.051	0.05283	0.00604
577.26	0.05281	0.00604
577.469	0.05281	0.00604
577.677	0.05281	0.00604
577.886	0.05279	0.00604
578.094	0.05278	0.00602
578.303	0.05274	0.00602
578.512	0.05277	0.00602
578.72	0.05273	0.00602
578.929	0.05271	0.006
579.137	0.05269	0.006
579.346	0.05268	0.00599
579.555	0.05268	0.00599
579.763	0.05267	0.00598
579.972	0.05267	0.00599
580.18	0.05264	0.00599
580.389	0.05263	0.00599
580.598	0.0526	0.00598
580.806	0.0526	0.00598
581.015	0.05259	0.00598
581.223	0.05257	0.00598
581.432	0.05256	0.00599
581.64	0.05252	0.00599
581.849	0.05251	0.00598
582.057	0.0525	0.00598
582.266	0.05247	0.00598
582.474	0.05244	0.00598
582.683	0.05242	0.00597
582.892	0.05239	0.00596
583.1	0.05233	0.00596
583.309	0.05229	0.00595
583.517	0.05226	0.00595
583.726	0.05222	0.00595
583.934	0.05222	0.00593
584.143	0.05219	0.00593
584.351	0.05219	0.00593
584.56	0.05217	0.00593
584.768	0.05215	0.00592
584.977	0.05214	0.00592
585.185	0.05214	0.00592
585.394	0.05215	0.00591
585.602	0.05211	0.00591
585.81	0.05211	0.0059
586.019	0.05209	0.0059
586.227	0.05209	0.0059
586.436	0.05206	0.00591
586.644	0.05204	0.0059
586.853	0.052	0.0059
587.061	0.05197	0.0059
587.27	0.05196	0.0059
587.478	0.05195	0.0059
587.687	0.05194	0.0059
587.895	0.05194	0.00589
588.103	0.05194	0.00589
588.312	0.05192	0.00589
588.52	0.0519	0.00588
588.729	0.05188	0.00588
588.937	0.0519	0.00589
589.146	0.05189	0.00589
589.354	0.05187	0.00588
589.562	0.05184	0.00588
589.771	0.05183	0.00589
589.979	0.05182	0.00589
590.188	0.0518	0.00588
590.396	0.05178	0.00588
590.604	0.05178	0.00588
590.813	0.05177	0.00588
591.021	0.05173	0.00588
591.229	0.05173	0.00588
591.438	0.05173	0.00588
591.646	0.05171	0.00588
591.854	0.05169	0.00587
592.063	0.05166	0.00587
592.271	0.05164	0.00586
592.48	0.05162	0.00586
592.688	0.05161	0.00585
592.896	0.05158	0.00585
593.105	0.05159	0.00585
593.313	0.05158	0.00584
593.521	0.05154	0.00584
593.73	0.05153	0.00583
593.938	0.05153	0.00582
594.146	0.05151	0.00582
594.354	0.05151	0.00582
594.563	0.0515	0.00581
594.771	0.05147	0.0058
594.979	0.05144	0.0058
595.188	0.05142	0.00581
595.396	0.05138	0.0058
595.604	0.05137	0.00579
595.813	0.05137	0.00579
596.021	0.05135	0.00578
596.229	0.05136	0.00578
596.437	0.05135	0.00578
596.646	0.05134	0.00578
596.854	0.05132	0.00578
597.062	0.0513	0.00577
597.27	0.05129	0.00577
597.479	0.05131	0.00577
597.687	0.05131	0.00577
597.895	0.05126	0.00577
598.103	0.05125	0.00577
598.312	0.05124	0.00576
598.52	0.05122	0.00575
598.728	0.05118	0.00575
598.936	0.05119	0.00574
599.145	0.05114	0.00576
599.353	0.05114	0.00575
599.561	0.05112	0.00574
599.769	0.0511	0.00574
599.977	0.05109	0.00575
600.186	0.05105	0.00575
600.394	0.05102	0.00575
600.602	0.051	0.00575
600.81	0.05097	0.00574
601.018	0.05095	0.00573
601.227	0.05095	0.00572
601.435	0.05092	0.00572
601.643	0.0509	0.00571
601.851	0.05087	0.00571
602.059	0.05084	0.0057
602.267	0.05082	0.00568
602.476	0.05079	0.00568
602.684	0.05078	0.00567
602.892	0.05076	0.00566
603.1	0.05074	0.00566
603.308	0.05071	0.00566
603.516	0.0507	0.00565
603.724	0.05067	0.00564
603.933	0.05065	0.00565
604.141	0.05063	0.00564
604.349	0.0506	0.00563
604.557	0.05057	0.00562
604.765	0.05055	0.00561
604.973	0.05051	0.00562
605.181	0.05049	0.00561
605.389	0.05046	0.00561
605.597	0.05044	0.00561
605.806	0.05042	0.00561
606.014	0.05039	0.0056
606.222	0.05036	0.0056
606.43	0.05032	0.0056
606.638	0.05033	0.0056
606.846	0.0503	0.0056
607.054	0.05027	0.00559
607.262	0.05025	0.00559
607.47	0.05023	0.00558
607.678	0.05021	0.00558
607.886	0.05019	0.00557
608.094	0.05018	0.00557
608.302	0.05015	0.00556
608.51	0.05013	0.00555
608.718	0.05014	0.00555
608.926	0.0501	0.00554
609.135	0.05007	0.00554
609.343	0.05005	0.00553
609.551	0.05004	0.00553
609.759	0.05	0.00553
609.967	0.04997	0.00553
610.175	0.04994	0.00552
610.383	0.04994	0.00552
610.591	0.04992	0.00552
610.799	0.04989	0.00551
611.007	0.04987	0.0055
611.215	0.04985	0.0055
611.423	0.04985	0.0055
611.631	0.0498	0.0055
611.839	0.04978	0.00549
612.047	0.04978	0.00548
612.255	0.04976	0.00549
612.463	0.04972	0.00548
612.67	0.04973	0.00547
612.878	0.04969	0.00546
613.086	0.04968	0.00546
613.294	0.04967	0.00546
613.502	0.04966	0.00546
613.71	0.04961	0.00546
613.918	0.04959	0.00546
614.126	0.04957	0.00545
614.334	0.04955	0.00545
614.542	0.04955	0.00545
614.75	0.04954	0.00545
614.958	0.0495	0.00544
615.166	0.04949	0.00544
615.374	0.04946	0.00544
615.582	0.04944	0.00543
615.789	0.04943	0.00544
615.997	0.04942	0.00543
616.205	0.0494	0.00542
616.413	0.04939	0.00543
616.621	0.04937	0.00543
616.829	0.04936	0.00543
617.037	0.04935	0.00543
617.245	0.04931	0.00543
617.453	0.04928	0.00543
617.66	0.04926	0.00542
617.868	0.04923	0.00542
618.076	0.04923	0.00542
618.284	0.04918	0.00541
618.492	0.04915	0.00541
618.7	0.04913	0.0054
618.908	0.04913	0.0054
619.115	0.04907	0.00539
619.323	0.04906	0.00539
619.531	0.04904	0.00538
619.739	0.04902	0.00537
619.947	0.04897	0.00536
620.155	0.04899	0.00536
620.362	0.04895	0.00535
620.57	0.04892	0.00535
620.778	0.04889	0.00534
620.986	0.04883	0.00533
621.194	0.04883	0.00532
621.401	0.04882	0.00532
621.609	0.0488	0.00531
621.817	0.04878	0.0053
622.025	0.04876	0.00529
622.233	0.0487	0.00529
622.44	0.04868	0.00528
622.648	0.04865	0.00529
622.856	0.04862	0.00528
623.064	0.04859	0.00527
623.271	0.04855	0.00528
623.479	0.04852	0.00527
623.687	0.04848	0.00527
623.895	0.04843	0.00526
624.103	0.0484	0.00526
624.31	0.04838	0.00526
624.518	0.04834	0.00526
624.726	0.04831	0.00525
624.933	0.04829	0.00524
625.141	0.04826	0.00524
625.349	0.04825	0.00524
625.557	0.04822	0.00523
625.764	0.04819	0.00523
625.972	0.04818	0.00523
626.18	0.04815	0.00522
626.387	0.04814	0.00522
626.595	0.04811	0.00521
626.803	0.04808	0.0052
627.011	0.04806	0.0052
627.218	0.04803	0.00519
627.426	0.04801	0.00518
627.634	0.04796	0.00518
627.841	0.04792	0.00517
628.049	0.0479	0.00516
628.257	0.04785	0.00515
628.464	0.04782	0.00514
628.672	0.0478	0.00514
628.88	0.04777	0.00513
629.087	0.04774	0.00513
629.295	0.04771	0.00512
629.503	0.04767	0.00511
629.71	0.04762	0.00511
629.918	0.04759	0.00511
630.126	0.04755	0.00511
630.333	0.04751	0.00511
630.541	0.04746	0.00509
630.748	0.04745	0.00509
630.956	0.04743	0.00508
631.164	0.04738	0.00508
631.371	0.04731	0.00507
631.579	0.04727	0.00506
631.786	0.04725	0.00506
631.994	0.04722	0.00506
632.202	0.04717	0.00505
632.409	0.04713	0.00505
632.617	0.04713	0.00504
632.824	0.04709	0.00504
633.032	0.04705	0.00503
633.24	0.04701	0.00502
633.447	0.04699	0.00501
633.655	0.04694	0.00501
633.862	0.0469	0.00501
634.07	0.04686	0.00501
634.277	0.04683	0.005
634.485	0.04679	0.00499
634.693	0.04678	0.00498
634.9	0.04674	0.00497
635.108	0.04672	0.00497
635.315	0.04668	0.00496
635.523	0.04663	0.00495
635.73	0.0466	0.00494
635.938	0.04658	0.00493
636.145	0.04655	0.00492
636.353	0.04651	0.00491
636.56	0.04648	0.00491
636.768	0.04645	0.0049
636.975	0.04643	0.0049
637.183	0.04641	0.00489
637.39	0.0464	0.00489
637.598	0.04636	0.00488
637.805	0.04632	0.00488
638.013	0.04628	0.00487
638.22	0.04626	0.00486
638.428	0.04621	0.00485
638.635	0.04616	0.00485
638.843	0.04613	0.00484
639.05	0.0461	0.00483
639.258	0.04609	0.00481
639.465	0.04604	0.0048
639.672	0.04599	0.00479
639.88	0.04596	0.00478
640.087	0.04593	0.00478
640.295	0.04588	0.00477
640.502	0.04583	0.00476
640.71	0.04581	0.00476
640.917	0.04578	0.00475
641.125	0.04573	0.00474
641.332	0.04569	0.00474
641.539	0.04564	0.00473
641.747	0.04559	0.00472
641.954	0.04556	0.00471
642.162	0.04552	0.0047
642.369	0.04547	0.0047
642.576	0.04543	0.00469
642.784	0.04539	0.00468
642.991	0.04536	0.00468
643.199	0.04534	0.00468
643.406	0.04531	0.00467
643.613	0.04526	0.00465
643.821	0.04524	0.00465
644.028	0.04522	0.00465
644.235	0.04521	0.00464
644.443	0.04517	0.00464
644.65	0.04515	0.00464
644.858	0.04512	0.00463
645.065	0.04511	0.00463
645.272	0.04508	0.00462
645.48	0.04504	0.00461
645.687	0.04501	0.0046
645.894	0.04496	0.00459
646.102	0.04493	0.00458
646.309	0.04489	0.00457
646.516	0.04484	0.00457
646.724	0.04479	0.00456
646.931	0.04476	0.00455
647.138	0.04471	0.00455
647.346	0.04466	0.00454
647.553	0.0446	0.00453
647.76	0.04457	0.00452
647.967	0.04452	0.00451
648.175	0.04447	0.0045
648.382	0.04441	0.00449
648.589	0.04438	0.00448
648.797	0.04434	0.00447
649.004	0.04429	0.00447
649.211	0.04423	0.00445
649.418	0.04417	0.00445
649.626	0.04411	0.00445
649.833	0.04407	0.00445
650.04	0.04401	0.00444
650.247	0.04396	0.00443
650.455	0.04393	0.00443
650.662	0.04386	0.00441
650.869	0.0438	0.0044
651.076	0.04375	0.0044
651.284	0.0437	0.00438
651.491	0.04366	0.00438
651.698	0.0436	0.00438
651.905	0.04354	0.00437
652.113	0.0435	0.00436
652.32	0.04347	0.00436
652.527	0.04342	0.00435
652.734	0.04336	0.00433
652.941	0.04329	0.00432
653.149	0.04326	0.00431
653.356	0.04319	0.0043
653.563	0.04313	0.00429
653.77	0.04308	0.00429
653.977	0.04303	0.00428
654.185	0.04298	0.00428
654.392	0.04291	0.00427
654.599	0.04287	0.00426
654.806	0.04283	0.00425
655.013	0.04278	0.00424
655.22	0.04273	0.00424
655.428	0.04268	0.00423
655.635	0.04263	0.00423
655.842	0.0426	0.00422
656.049	0.04254	0.00421
656.256	0.04249	0.0042
656.463	0.04244	0.00419
656.67	0.0424	0.00419
656.877	0.04235	0.00418
657.085	0.0423	0.00418
657.292	0.04226	0.00417
657.499	0.04222	0.00416
657.706	0.04218	0.00416
657.913	0.04213	0.00415
658.12	0.04208	0.00415
658.327	0.04203	0.00414
658.534	0.04199	0.00413
658.741	0.04194	0.00412
658.949	0.04189	0.00411
659.156	0.04183	0.0041
659.363	0.04179	0.0041
659.57	0.04174	0.00408
659.777	0.04168	0.00407
659.984	0.04164	0.00406
660.191	0.04159	0.00406
660.398	0.04153	0.00405
660.605	0.0415	0.00403
660.812	0.04145	0.00403
661.019	0.0414	0.00402
661.226	0.04137	0.00401
661.433	0.04132	0.004
661.64	0.04126	0.00399
661.847	0.04121	0.00398
662.054	0.04115	0.00397
662.261	0.04112	0.00397
662.468	0.04108	0.00396
662.675	0.04103	0.00396
662.882	0.04101	0.00396
663.09	0.04097	0.00395
663.297	0.04093	0.00394
663.504	0.04087	0.00393
663.711	0.04083	0.00392
663.918	0.04079	0.00391
664.125	0.04076	0.0039
664.331	0.0407	0.0039
664.538	0.04066	0.0039
664.745	0.04063	0.00389
664.952	0.04057	0.00387
665.159	0.04052	0.00386
665.366	0.04048	0.00386
665.573	0.04044	0.00385
665.78	0.0404	0.00384
665.987	0.04033	0.00384
666.194	0.04028	0.00383
666.401	0.04024	0.00382
666.608	0.04019	0.00381
666.815	0.04013	0.00381
667.022	0.04008	0.0038
667.229	0.04003	0.0038
667.436	0.03998	0.00378
667.643	0.03995	0.00377
667.85	0.0399	0.00376
668.057	0.03985	0.00375
668.263	0.03978	0.00374
668.47	0.03973	0.00373
668.677	0.03967	0.00372
668.884	0.03964	0.00372
669.091	0.03958	0.0037
669.298	0.03953	0.00369
669.505	0.03949	0.00369
669.712	0.03942	0.00369
669.919	0.03938	0.00368
670.126	0.03935	0.00367
670.332	0.0393	0.00366
670.539	0.03925	0.00365
670.746	0.03918	0.00364
670.953	0.03913	0.00363
671.16	0.03907	0.00362
671.367	0.03901	0.00361
671.574	0.03896	0.0036
671.78	0.03891	0.0036
671.987	0.03886	0.00358
672.194	0.0388	0.00358
672.401	0.03873	0.00357
672.608	0.03867	0.00356
672.815	0.03862	0.00355
673.021	0.03856	0.00354
673.228	0.03849	0.00353
673.435	0.03842	0.00352
673.642	0.03836	0.00352
673.849	0.03829	0.00352
674.055	0.03822	0.00351
674.262	0.03816	0.0035
674.469	0.0381	0.00349
674.676	0.03806	0.00349
674.883	0.03798	0.00348
675.089	0.03793	0.00347
675.296	0.03788	0.00347
675.503	0.03782	0.00346
675.71	0.03775	0.00346
675.916	0.03769	0.00345
676.123	0.03762	0.00343
676.33	0.03756	0.00342
676.537	0.03751	0.00342
676.743	0.03744	0.00341
676.95	0.03738	0.0034
677.157	0.03734	0.0034
677.364	0.03728	0.00339
677.57	0.03721	0.00338
677.777	0.03714	0.00337
677.984	0.0371	0.00336
678.191	0.03703	0.00335
678.397	0.03697	0.00334
678.604	0.03691	0.00334
678.811	0.03685	0.00332
679.017	0.03679	0.00332
679.224	0.03673	0.00331
679.431	0.03667	0.0033
679.638	0.03661	0.00329
679.844	0.03656	0.00328
680.051	0.0365	0.00328
680.258	0.03644	0.00327
680.464	0.03638	0.00326
680.671	0.03632	0.00325
680.878	0.03626	0.00324
681.084	0.03621	0.00323
681.291	0.03615	0.00322
681.498	0.03609	0.00322
681.704	0.03603	0.00321
681.911	0.03597	0.0032
682.118	0.03591	0.00319
682.324	0.03585	0.00318
682.531	0.0358	0.00317
682.738	0.03574	0.00316
682.944	0.03568	0.00315
683.151	0.03562	0.00315
683.357	0.03556	0.00314
683.564	0.0355	0.00313
683.771	0.03545	0.00312
683.977	0.03539	0.00311
684.184	0.03533	0.0031
684.39	0.03527	0.00309
684.597	0.03521	0.00308
684.804	0.03515	0.00307
685.01	0.0351	0.00307
685.217	0.03504	0.00306
685.423	0.03498	0.00305
685.63	0.03492	0.00304
685.837	0.03486	0.00303
686.043	0.03481	0.00302
686.25	0.03475	0.00301
686.456	0.03469	0.003
686.663	0.03463	0.00299
686.869	0.03457	0.00298
687.076	0.03451	0.00297
687.283	0.03446	0.00296
687.489	0.0344	0.00295
687.696	0.03434	0.00295
687.902	0.03428	0.00294
688.109	0.03422	0.00293
688.315	0.03417	0.00292
688.522	0.03411	0.00291
688.728	0.03405	0.0029
688.935	0.03399	0.00289
689.141	0.03393	0.00288

## Sheet: Figure 2f
Figure 2f	Ratio between the transmissions at the polariser angles of 90º and 0º.
wavlength (nm)	ratio
409.097	1.33333
409.308	-3
409.52	-0.71429
409.732	-4
409.944	-1.66667
410.156	1.8
410.367	--
410.579	-2
410.791	2
411.003	-1.5
411.214	0.2
411.426	11
411.638	4.5
411.849	-6
412.061	--
412.273	13
412.485	6.5
412.696	-10
412.908	-3
413.12	2.66667
413.331	-1.25
413.543	8
413.755	-2.25
413.967	-1.33333
414.178	-3.5
414.39	-0.875
414.602	12
414.813	-11
415.025	14
415.237	4
415.448	--
415.66	7.5
415.872	-3
416.083	-1.2
416.295	-0.8
416.506	-13
416.718	-13
416.93	--
417.141	-13
417.353	-4
417.565	2
417.776	-20
417.988	4.6
418.199	-5
418.411	-3.25
418.623	-2.25
418.834	-2.33333
419.046	-5.5
419.257	-14
419.469	-17
419.681	4.8
419.892	4.75
420.104	-22
420.315	-3.5
420.527	-3
420.738	22
420.95	-2
421.162	-8.5
421.373	10
421.585	11
421.796	-6
422.008	-5
422.219	-1.83333
422.431	-7
422.642	24
422.854	-2.2
423.065	-3.8
423.277	--
423.488	-3.66667
423.7	--
423.911	-10.5
424.123	-22
424.334	-6.5
424.546	-6
424.757	-2
424.969	--
425.18	27
425.392	-2.25
425.603	5.28571
425.815	-15.5
426.026	-25
426.238	-3
426.449	-3.6
426.661	-31
426.872	4.33333
427.084	-20
427.295	-14
427.506	8.66667
427.718	10
427.929	--
428.141	8
428.352	-23
428.564	-5.16667
428.775	--
428.986	-16.5
429.198	-4
429.409	-6.8
429.621	-7.75
429.832	12.3333
430.043	9.75
430.255	-16.5
430.466	-16
430.677	42
430.889	-12.5
431.1	--
431.312	-17.5
431.523	--
431.734	-6.83333
431.946	-12
432.157	--
432.368	-3.77778
432.58	-6.2
432.791	-20
433.002	-6
433.214	--
433.425	-43
433.636	-6.66667
433.848	-10
434.059	-45
434.27	9.5
434.482	51
434.693	8.14286
434.904	6.83333
435.115	-22.5
435.327	38
435.538	40
435.749	8.66667
435.961	16.3333
436.172	-10
436.383	11
436.594	-21.5
436.806	22.5
437.017	34
437.228	-17.6667
437.439	-44
437.651	-27
437.862	13
438.073	9
438.284	6.88889
438.496	17.3333
438.707	-13
438.918	-60
439.129	10.5
439.341	-9.8
439.552	-4.88889
439.763	6.625
439.974	-7.57143
440.185	5.5
440.397	15
440.608	65
440.819	-13.75
441.03	19.3333
441.241	-15.25
441.452	-30
441.664	14
441.875	11.3333
442.086	-19
442.297	13
442.508	--
442.719	26.6667
442.931	18.75
443.142	15
443.353	8.55556
443.564	23
443.775	78
443.986	34
444.197	38.5
444.409	--
444.62	-72
444.831	13.3333
445.042	-9.25
445.253	25
445.464	11.1429
445.675	39.5
445.886	15.2
446.097	--
446.308	36
446.52	12
446.731	--
446.942	29.3333
447.153	17.4
447.364	17.25
447.575	10.1111
447.786	83
447.997	16.6
448.208	42
448.419	10.2
448.63	13.2857
448.841	45
449.052	14
449.263	8.09091
449.474	16.3333
449.685	-20.8
449.896	32
450.107	20.8
450.318	20.6
450.529	17.3333
450.74	17.5
450.951	-102
451.162	9.8
451.373	10.1
451.584	31.6667
451.795	10.0909
452.006	26.25
452.217	26.25
452.428	17
452.639	59
452.85	20.8
453.061	16.5714
453.272	29.25
453.483	41
453.694	23
453.905	19.3333
454.116	41
454.327	25.2
454.538	31
454.749	-126
454.96	14
455.171	7.64706
455.381	16.5
455.592	29.75
455.803	18.5714
456.014	9.58333
456.225	11.6364
456.436	19.2857
456.647	14.2222
456.858	16.25
457.069	--
457.28	18.25
457.49	11.1539
457.701	12.0833
457.912	13.2727
458.123	13.0909
458.334	14.5
458.545	17.75
458.756	21
458.966	11.75
459.177	16.25
459.388	9.9375
459.599	19.4286
459.81	22
460.021	13.75
460.231	8.44444
460.442	16.6
460.653	--
460.864	19.75
461.075	27.6667
461.286	12.9167
461.496	40
461.707	9.33333
461.918	16.9
462.129	10.1765
462.34	80.5
462.55	9.47368
462.761	17.3
462.972	18.7
463.183	15
463.393	11.8667
463.604	11.9286
463.815	90
464.026	13.8461
464.236	11.7333
464.447	9.84211
464.658	16.3636
464.869	10.1579
465.079	10.05
465.29	18.7
465.501	12.8
465.712	11.2941
465.922	15
466.133	23
466.344	11.5294
466.554	13.9286
466.765	17.0833
466.976	13.8571
467.187	13.8
467.397	12.2778
467.608	11.9412
467.819	10.2381
468.029	11.8947
468.24	17.6923
468.451	14.8667
468.661	10.6
468.872	19.3636
469.083	7.06667
469.293	10.3913
469.504	13.7647
469.715	13.2353
469.925	13.0556
470.136	14.5
470.347	16.1333
470.557	29.625
470.768	14.8125
470.978	12.4
471.189	20.9091
471.4	10.08
471.61	12
471.821	9.18519
472.032	8.7
472.242	15.9375
472.453	14.3529
472.663	13.3158
472.874	11.4783
473.085	17.7333
473.295	13.45
473.506	11.48
473.716	15.1765
473.927	9.06667
474.137	15.9412
474.348	9.46667
474.559	13.0952
474.769	11.08
474.98	11.44
475.19	10.1429
475.401	11.44
475.611	14.8947
475.822	9.3871
476.032	11
476.243	11.44
476.453	10.3929
476.664	12
476.874	10.8621
477.085	11.8846
477.295	11.4231
477.506	12
477.716	12.5769
477.927	13.3478
478.137	9.14706
478.348	11
478.558	11.7407
478.769	12.7692
478.979	9.5
479.19	12.3461
479.4	11.5357
479.611	9.94118
479.821	12.4444
480.032	10.3235
480.242	9.76471
480.453	12.2593
480.663	12.1539
480.873	10.2647
481.084	12.6429
481.294	13.1111
481.505	9.39474
481.715	12.2333
481.926	10.5429
482.136	12.3448
482.346	11.1176
482.557	10.8182
482.767	9.94444
482.978	11.2571
483.188	11.2059
483.398	9.09524
483.609	12.0667
483.819	10.8919
484.03	9.56098
484.24	10.7895
484.45	10.2368
484.661	14.963
484.871	10.7568
485.081	15.6923
485.292	11.5294
485.502	8
485.713	9.7381
485.923	9.825
486.133	11.3714
486.344	9.54545
486.554	10.375
486.764	12.5588
486.975	13.3438
487.185	9.97561
487.395	10.0714
487.606	10.439
487.816	10.8
488.026	11.8333
488.236	9.97619
488.447	9.73333
488.657	10.8571
488.867	11.8718
489.078	9.65957
489.288	10.2195
489.498	9.44681
489.708	13.8529
489.919	9.22
490.129	10.7907
490.339	10.4667
490.55	10.7442
490.76	11.85
490.97	11.4048
491.18	9.8125
491.391	12.2308
491.601	10.3261
491.811	10.0625
492.021	11.1628
492.231	9.33333
492.442	10.7045
492.652	11.1136
492.862	10.34
493.072	11.0682
493.283	10.6383
493.493	8.66102
493.703	9.14545
493.913	11.9535
494.123	10.3958
494.334	10.3077
494.544	9.77358
494.754	12.4634
494.964	9.52542
495.174	10.1923
495.384	9.26316
495.595	9.18966
495.805	9.58621
496.015	9.80357
496.225	10.0755
496.435	8.84127
496.645	10.0536
496.856	10.6364
497.066	10.3393
497.276	11.4898
497.486	9.85965
497.696	9.20968
497.906	10.125
498.116	10.3103
498.326	9.4
498.537	10.3158
498.747	8.89231
498.957	9.57377
499.167	9.81667
499.377	9
499.587	9.85484
499.797	8.90909
500.007	8.8806
500.217	10.2581
500.427	9.16176
500.637	9.71875
500.848	8.17808
501.058	8.7
501.268	9.4
501.478	9.01471
501.688	8.42105
501.898	9.88889
502.108	9.59701
502.318	9.62121
502.528	8.41096
502.738	9.05634
502.948	7.79012
503.158	7.76829
503.368	8.72368
503.578	9.30556
503.788	10.1846
503.998	8.86842
504.208	9.51389
504.418	8.77632
504.628	8.37975
504.838	9
505.048	8.05747
505.258	9.89706
505.468	10.403
505.678	9.48611
505.888	10.1618
506.098	10.3731
506.308	9.88732
506.518	8.7625
506.728	10.3676
506.938	9.43836
507.148	9.60274
507.358	9.78082
507.568	8.35294
507.778	9.14103
507.987	8.72619
508.197	9.25641
508.407	11.1094
508.617	8.87805
508.827	9.68
509.037	8.73563
509.247	9.38272
509.457	8.33708
509.667	9.5974
509.877	8.24444
510.087	9.19753
510.297	7.84043
510.506	8.90698
510.716	9.97403
510.926	8.5618
511.136	9.6375
511.346	8.7191
511.556	8.93023
511.766	8.33333
511.976	9.44304
512.185	9.13793
512.395	9.97436
512.605	10.037
512.815	8.78652
513.025	9.83951
513.235	8.87097
513.444	9.18182
513.654	8.88889
513.864	9.01111
514.074	8.40426
514.284	9.14943
514.494	9.11494
514.703	9.73864
514.913	9.50575
515.123	10.5769
515.333	9.13333
515.543	10
515.752	9.67059
515.962	10.0361
516.172	9.28409
516.382	8.91304
516.591	7.94175
516.801	8.81053
517.011	8.65657
517.221	9.4086
517.43	9.12903
517.64	9.08333
517.85	9.06316
518.06	8.54902
518.269	9.55556
518.479	8.33645
518.689	9.47826
518.899	10.759
519.108	9
519.318	8.63725
519.528	8.8866
519.738	8
519.947	8.21296
520.157	8.72816
520.367	10.0449
520.576	8.0367
520.786	7.96522
520.996	8.70192
521.205	8.76699
521.415	9.06931
521.625	8.8
521.834	8.00893
522.044	9.02941
522.254	8.34862
522.463	9.44792
522.673	9.31959
522.883	8.12389
523.092	8.6729
523.302	8.7037
523.512	8.95238
523.721	9.1068
523.931	8.38938
524.141	8.14783
524.35	8.18966
524.56	8.84685
524.77	8.31579
524.979	8.22807
525.189	8.67857
525.398	8.53509
525.608	8.25424
525.818	8.53448
526.027	8.69643
526.237	9.31429
526.446	9.16071
526.656	9.28155
526.866	9.42718
527.075	9.28704
527.285	8.3252
527.494	8.1371
527.704	8.56897
527.913	8.30579
528.123	8.09677
528.332	7.88095
528.542	9.0367
528.752	8.75862
528.961	8.89286
529.171	9.01786
529.38	7.864
529.59	9.92233
529.799	8.28455
530.009	8.34146
530.218	8.12598
530.428	8.59016
530.637	9.22523
530.847	9.15044
531.056	9.23423
531.266	8.21774
531.475	8.3252
531.685	8.5935
531.894	8.61789
532.104	8.44355
532.313	9.55455
532.523	9.11207
532.732	8.09848
532.942	9.05833
533.151	8.39063
533.361	8.49194
533.57	9.05833
533.779	8.48438
533.989	9.80909
534.198	8.84298
534.408	9.16102
534.617	8.35606
534.827	8.61905
535.036	9.70175
535.246	9.49123
535.455	9.01587
535.664	9.09091
535.874	8.03676
536.083	8.62791
536.293	9.96396
536.502	8.816
536.711	8.45985
536.921	8.17778
537.13	8.11852
537.34	8.25899
537.549	8.15217
537.758	9.29167
537.968	8.63636
538.177	8.26667
538.386	8.3037
538.596	7.78082
538.805	8.55639
539.014	8.89313
539.224	8.19565
539.433	9.76271
539.643	8.81395
539.852	9.64463
540.061	9.11024
540.271	8.56296
540.48	8.51799
540.689	7.78378
540.898	8.54412
541.108	9.05385
541.317	8.36429
541.526	8.46763
541.736	8.14583
541.945	9.01538
542.154	9.72222
542.364	8.6963
542.573	8.56618
542.782	8.32215
542.991	8.52174
543.201	8.07534
543.41	8.89051
543.619	8.6383
543.829	9.25191
544.038	8.19728
544.247	9.14394
544.456	8.78723
544.666	8.38462
544.875	8.86567
545.084	8.42759
545.293	8.22603
545.502	9.64062
545.712	9.08889
545.921	9.17164
546.13	8.67832
546.339	9.3609
546.549	9.07857
546.758	8.41379
546.967	8.66187
547.176	8.70629
547.385	9.30075
547.595	8.74468
547.804	9.02174
548.013	8.95745
548.222	8.68056
548.431	9.07857
548.64	8.05806
548.85	9.67164
549.059	8.88028
549.268	8.37584
549.477	8.46358
549.686	8.83217
549.895	8.33113
550.105	9.18571
550.314	7.95597
550.523	9.09155
550.732	9.02113
550.941	8.20253
551.15	7.93827
551.359	8.97872
551.568	9.11268
551.778	9.04795
551.987	8.84932
552.196	8.34194
552.405	8.88356
552.614	9.01389
552.823	8.38462
553.032	9.40278
553.241	8.53247
553.45	8.53205
553.659	9.15753
553.869	8.11656
554.078	8.38037
554.287	8.25926
554.496	7.85965
554.705	7.87283
554.914	8.46795
555.123	8.92667
555.332	8.36076
555.541	8.54037
555.75	8.37037
555.959	8.73718
556.168	7.78409
556.377	8.05882
556.586	8.11111
556.795	9.1
557.004	8.24118
557.213	8.80892
557.422	8.18713
557.631	9.45517
557.84	8.96154
558.049	8.67925
558.258	9.33108
558.467	8.62195
558.676	7.93678
558.885	8.77778
559.094	8.88608
559.303	9.13072
559.512	8.43636
559.721	8.05814
559.93	8.58125
560.139	9.04375
560.348	8.23256
560.557	8.20115
560.766	8.32353
560.975	9.06329
561.184	8.78049
561.393	8.41317
561.601	8.40936
561.81	8.44311
562.019	8.85625
562.228	8.32571
562.437	8.75301
562.646	8.27647
562.855	9.28846
563.064	8.27746
563.273	7.92896
563.482	8.32948
563.691	8.88889
563.899	8.65294
564.108	8.55952
564.317	8.08523
564.526	9.40909
564.735	8.85366
564.944	7.97283
565.153	8.82317
565.362	8.03933
565.57	8.79412
565.779	8.52941
565.988	9.04321
566.197	8.8631
566.406	8.54913
566.615	8.28652
566.823	8.58621
567.032	8.56897
567.241	8.47429
567.45	8.62573
567.659	8.33708
567.867	8.92857
568.076	8.08791
568.285	9.26875
568.494	8.61272
568.703	8.88166
568.911	9.06509
569.12	9.08383
569.329	8.28804
569.538	8.52571
569.747	8.50847
569.955	8.48851
570.164	8.56667
570.373	8.25683
570.582	8.74138
570.79	8.04211
570.999	8.13514
571.208	9.33133
571.417	8.60656
571.625	8.47753
571.834	8.56425
572.043	9.35542
572.252	8.9593
572.46	8.33149
572.669	8.94737
572.878	8.3172
573.086	8.39247
573.295	9.82209
573.504	8.65556
573.713	8.3125
573.921	8.42553
574.13	9.26901
574.339	8.72131
574.547	8.47059
574.756	9.80368
574.965	8.45989
575.173	8.7541
575.382	8.4
575.591	9.16477
575.799	8.34225
576.008	8.5847
576.217	8.20725
576.425	9.30994
576.634	8.69149
576.843	8.45263
577.051	8.55789
577.26	9.43103
577.469	8.78142
577.677	8.90608
577.886	8.6973
578.094	8.20305
578.303	8.80952
578.512	8.52604
578.72	8.87845
578.929	8.63102
579.137	7.84762
579.346	9.16292
579.555	9.04444
579.763	9.12707
579.972	8.79365
580.18	9.16292
580.389	8.52083
580.598	8.4898
580.806	8.74603
581.015	9.06011
581.223	8.9011
581.432	8.8956
581.64	8.79255
581.849	9.06593
582.057	8.98907
582.266	8.56021
582.474	8.86528
582.683	9.37079
582.892	8.37056
583.1	8.97872
583.309	9.41899
583.517	8.87565
583.726	8.77083
583.934	8.56566
584.143	8.43939
584.351	8.90957
584.56	8.25743
584.768	8.69231
584.977	8.67857
585.185	9.10695
585.394	8.8125
585.602	8.96296
585.81	8.81347
586.019	9.0582
586.227	8.91005
586.436	8.635
586.644	9.07895
586.853	8.41262
587.061	9.50543
587.27	8.48259
587.478	8.78351
587.687	8.57426
587.895	9.26344
588.103	9.19892
588.312	8.79188
588.52	7.50877
588.729	9.04103
588.937	8.81579
589.146	8.81313
589.354	8.52475
589.562	8.40777
589.771	8.55224
589.979	8.94301
590.188	9.20745
590.396	8.98964
590.604	9.29947
590.813	8.85052
591.021	8.69849
591.229	8.63861
591.438	8.90155
591.646	9.41622
591.854	8.66834
592.063	8.90816
592.271	9.22222
592.48	8.78109
592.688	8.57561
592.896	8.93401
593.105	9.37766
593.313	8.50485
593.521	8.9064
593.73	9.25521
593.938	8.87437
594.146	8.50476
594.354	8.45238
594.563	8.7931
594.771	8.63415
594.979	8.61836
595.188	8.7931
595.396	9.4
595.604	8.68473
595.813	8.36667
596.021	8.9372
596.229	8.24651
596.437	9.25258
596.646	9.03061
596.854	9.375
597.062	8.15385
597.27	9.33505
597.479	9.12
597.687	9.30256
597.895	8.92118
598.103	8.65385
598.312	8.9799
598.52	8.67805
598.728	9.12626
598.936	8.5493
599.145	8.61429
599.353	9.15657
599.561	9.13706
599.769	8.71154
599.977	8.66038
600.186	8.84615
600.394	9.55263
600.602	8.66667
600.81	9
601.018	8.6381
601.227	9.48705
601.435	9.36318
601.643	8.98058
601.851	8.8
602.059	9.55102
602.267	8.82439
602.476	8.78095
602.684	9.0534
602.892	8.85577
603.1	8.72249
603.308	9.12808
603.516	9.42347
603.724	8.74519
603.933	8.62844
604.141	8.88462
604.349	9.28426
604.557	9.13592
604.765	8.67136
604.973	8.58605
605.181	8.24561
605.389	9.19024
605.597	9.78534
605.806	8.5991
606.014	8.27679
606.222	8.61215
606.43	9.14078
606.638	8.69378
606.846	8.5814
607.054	9.63402
607.262	9.59278
607.47	8.5991
607.678	9.4264
607.886	8.7971
608.094	9.40201
608.302	9.59406
608.51	8.95652
608.718	8.61187
608.926	8.73611
609.135	9.50746
609.343	8.86957
609.551	9.71782
609.759	8.9381
609.967	8.83886
610.175	9.10476
610.383	9.80628
610.591	9.54634
610.799	8.93953
611.007	9.40594
611.215	9.3285
611.423	9.03302
611.631	8.74766
611.839	9.48259
612.047	8.81019
612.255	9.08531
612.463	8.59009
612.67	8.77315
612.878	8.78899
613.086	8.54545
613.294	9.09179
613.502	9.07619
613.71	9.02336
613.918	8.95694
614.126	8.88584
614.334	10.3027
614.542	8.90741
614.75	8.86878
614.958	9.09005
615.166	8.36052
615.374	9.74877
615.582	8.84475
615.789	9.53883
615.997	9.45588
616.205	9.50732
616.413	8.45652
616.621	9.58416
616.829	9.44444
617.037	8.9213
617.245	9.29048
617.453	9.54369
617.66	9.24519
617.868	8.93151
618.076	8.70852
618.284	9.47317
618.492	8.86036
618.7	9.05991
618.908	9.44498
619.115	8.54054
619.323	9.29717
619.531	8.68889
619.739	8.84545
619.947	9.00465
620.155	9.52857
620.362	9.36493
620.57	8.72646
620.778	9.14218
620.986	9.21596
621.194	8.98206
621.401	8.69643
621.609	9.32857
621.817	9.1784
622.025	9.14091
622.233	8.71239
622.44	9.37619
622.648	10.01
622.856	9.2963
623.064	8.61233
623.271	8.7807
623.479	9.45238
623.687	9.13889
623.895	9.09302
624.103	9.63679
624.31	9.79803
624.518	8.73568
624.726	9.50242
624.933	9.62927
625.141	9.37619
625.349	9.20642
625.557	9.66829
625.764	9.15278
625.972	8.88341
626.18	9.2963
626.387	9.04566
626.595	9.42056
626.803	9.49057
627.011	9.50962
627.218	9.02283
627.426	9.11009
627.634	9.52857
627.841	9.09633
628.049	9.24528
628.257	10.0707
628.464	9.30516
628.672	9.63507
628.88	9.77114
629.087	9.41905
629.295	9.33178
629.503	9.21719
629.71	9.12903
629.918	8.67105
630.126	8.76522
630.333	8.92857
630.541	9.28436
630.748	9.04464
630.956	9.35377
631.164	9.24201
631.371	9.50233
631.579	9.1086
631.786	9.38028
631.994	8.85778
632.202	9.69756
632.409	8.56652
632.617	9.2973
632.824	9.79902
633.032	10.1095
633.24	9.30275
633.447	8.98678
633.655	10.1194
633.862	8.81223
634.07	9.7799
634.277	8.89381
634.485	9.36279
634.693	9.6555
634.9	10
635.108	9.30415
635.315	10.0459
635.523	9.54245
635.73	9.25926
635.938	9.32547
636.145	9.29032
636.353	10.0445
636.56	9.2037
636.768	9.49282
636.975	9.21028
637.183	9.53521
637.39	9.93035
637.598	9.24424
637.805	9.61463
638.013	9.3018
638.22	9.40465
638.428	9.28241
638.635	10.0846
638.843	9.10314
639.05	8.86547
639.258	9.62201
639.465	9.73913
639.672	9.36697
639.88	9.28959
640.087	10.631
640.295	9.93596
640.502	9.58685
640.71	10.0394
640.917	9.10268
641.125	9.43602
641.332	9.38605
641.539	10.1733
641.747	10.0878
641.954	9.26484
642.162	10.3814
642.369	9.51415
642.576	9.87081
642.784	9.9204
642.991	9.50711
643.199	9.1991
643.406	9.49533
643.613	9.75238
643.821	9.54673
644.028	9.74057
644.235	9.79904
644.443	11.2541
644.65	9.2963
644.858	9.97059
645.065	9.32877
645.272	9.74882
645.48	9.6715
645.687	9.52093
645.894	9.96602
646.102	9.9505
646.309	9.54245
646.516	9.20628
646.724	9.80583
646.931	10.2121
647.138	9.35484
647.346	9.69756
647.553	10.0099
647.76	9.89163
647.967	10.3571
648.175	10.0245
648.382	10.1717
648.589	10.1111
648.797	9.47248
649.004	10.206
649.211	10.5
649.418	9.54762
649.626	9.58852
649.833	9.85294
650.04	10.0545
650.247	9.9703
650.455	10.185
650.662	10.2178
650.869	9.82439
651.076	9.59048
651.284	9.96985
651.491	9.73171
651.698	9.96135
651.905	9.84951
652.113	9.93689
652.32	9.21171
652.527	10.8254
652.734	10.16
652.941	10.0198
653.149	10.1005
653.356	10.0305
653.563	10.0247
653.77	9.4619
653.977	9.99024
654.185	11.0656
654.392	10.1495
654.599	10.1026
654.806	10.5521
655.013	10.3711
655.22	9.72906
655.428	9.61194
655.635	10.3109
655.842	9.915
656.049	10.4603
656.256	9.4689
656.463	9.92424
656.67	9.955
656.877	10.6432
657.085	10.359
657.292	10.3737
657.499	10.7609
657.706	10.1282
657.913	10.0152
658.12	9.70297
658.327	10.2643
658.534	10.4398
658.741	10.1539
658.949	9.52174
659.156	9.34906
659.363	9.85075
659.57	10.2462
659.777	10.2205
659.984	10.7377
660.191	10.7403
660.398	10.75
660.605	9.835
660.812	10.5645
661.019	10.2602
661.226	10.1378
661.433	10.8962
661.64	9.78818
661.847	10.25
662.054	10.8525
662.261	9.89552
662.468	10.8634
662.675	11.4269
662.882	10.5132
663.09	9.64251
663.297	9.12727
663.504	10.2604
663.711	10.773
663.918	10.3109
664.125	10.5851
664.331	10.4894
664.538	10.5316
664.745	10.8245
664.952	10.3874
665.159	9.8607
665.366	10.7312
665.573	11.1124
665.78	10.7405
665.987	10.7405
666.194	10.0816
666.401	10.2798
666.608	10.5026
666.815	10.8804
667.022	10.5241
667.229	11.0444
667.436	10.4922
667.643	10.6575
667.85	10.2083
668.057	10.4813
668.263	10.4709
668.47	11.7126
668.677	10.8132
668.884	11.7151
669.091	10.7228
669.298	10.672
669.505	10.7624
669.712	10.6936
669.919	10.1282
670.126	10.3979
670.332	10.3387
670.539	11.6905
670.746	10.3895
670.953	9.63131
671.16	11.3977
671.367	11.0225
671.574	11.1314
671.78	10.6978
671.987	10.0564
672.194	10.1587
672.401	10.7127
672.608	10.9771
672.815	10.8249
673.021	11.4566
673.228	11.2899
673.435	11.1387
673.642	10.2147
673.849	11.1751
674.055	10.4225
674.262	10.4451
674.469	10.5222
674.676	11.6767
674.883	11.0509
675.089	11.0291
675.296	10.2713
675.503	10.4317
675.71	12.5649
675.916	10.9422
676.123	11.7055
676.33	11.2515
676.537	10.9138
676.743	10.7627
676.95	11.7716
677.157	11.6463
677.364	11.5828
677.57	11.1905
677.777	10.8103
677.984	10.9586
678.191	10.9138
678.397	10.3889
678.604	11.1871
678.811	10.9942
679.017	12.1299
679.224	11.6282
679.431	10.7684
679.638	10.9102
679.844	10.9464
680.051	11.2575
680.258	10.9102
680.464	11.1879
680.671	10.6454
680.878	10.6879
681.084	11.2638
681.291	10.9286
681.498	10.8118
681.704	11.0904
681.911	10.8735
682.118	11.3522
682.324	10.5465
682.531	11.3006
682.738	11.3727
682.944	11.2174
683.151	11.4051
683.357	10.908
683.564	11
683.771	11.8882
683.977	12.1946
684.184	11.6139
684.39	10.6823
684.597	12.1293
684.804	11.4481
685.01	12.1111
685.217	11.8092
685.423	11.6093
685.63	12.0411
685.837	11.3846
686.043	12.5734
686.25	10.6951
686.456	11.3397
686.663	11.5658
686.869	12.9328
687.076	10.7831
687.283	12.6861
687.489	11.8163
687.696	11.0949
687.902	11.6821
688.109	11.9262
688.315	11.6149
688.522	11.4379
688.728	11.9231
688.935	11.5743
689.141	10.9557

## Sheet: Figure 3c
Figure 2f	Normalised birefringent intensity varying the applied voltage with fixed an electrode separation of 1000 μm.
Voltage (V)	Norm. intensity
0	3.612
10	4.917
20	11.449
30	57.08
40	84.886
50	63.804
0	3.015
10	4.007
20	7.105
30	13.918
40	25.783
50	55.948
60	69.905
70	69.353
80	59.424
0	4.685
10	4.838
20	5.651
30	9.794
40	18.722
50	24.495
60	46.556
70	78.247
80	77.517
90	73.759
0	1.981
10	2.471
20	3.135
30	3.537
40	4.661
50	6.497
60	9.037
70	12.526
80	19.911
90	30.927
100	48.841
110	63.923
120	67.493
130	63.511
0	5.385
10	5.204
20	4.708
30	4.473
40	6.111
50	7.196
60	7.37
70	7.326
80	9.313
90	11.561
100	13.086
110	18.596
120	22.344
130	28.896
140	34.556
150	50.831
160	69.481
170	88.098
180	101.136
190	99.103
200	105.569

## Sheet: Figure 3d
Figure 3d	Fitted graph of birefringent intensity of different electrode separation depending on the applied voltage squared
Voltage squred (V^2)	s=1000	Voltage squred (V^2)	s=2000	Voltage squred (V^2)	s=3000	Voltage squred (V^2)	s=5000	Voltage squred (V^2)	s=10000
0	0.04255	0	0.04313	0	0.06044	0	0.02935	0	0.05101
25	0.05792	25	0.05732	25	0.06241	25	0.03661	25	0.04929
100	0.13488	100	0.10164	100	0.0729	100	0.04645	100	0.0446
225	0.67243	225	0.1991	225	0.12635	225	0.05241	225	0.04237
400	1	400	0.36883	400	0.24152	400	0.06906	400	0.05789
		625	0.80034	625	0.316	625	0.09626	625	0.06816
		900	1	900	0.60059	900	0.1339	900	0.06981
				1600	1	1225	0.18559	1225	0.0694
						1600	0.29501	1600	0.08822
						2025	0.45823	2025	0.10951
						2500	0.72365	2500	0.12396
						3025	0.94711	3025	0.17615
						3600	1	3600	0.21165
								4225	0.27372
								4900	0.32733
								5625	0.4815
								6400	0.65816
								7225	0.83451
								8100	0.95801
								10000	1

## Sheet: Figure 3e
Figure 3e
spacing (μm)	period	standev.
1000	761.051	36.4514
2000	1814.39	226.665
3000	3752.38	671.572
5000	7402.36	658.835
10000	18968.1	1291.01

## Sheet: Figure 3f
Figure 3f	Maximum voltage for each electrode separation.
spacing (μm)	Max. volt. (V)
1000	40
2000	60
3000	70
5000	120
10000	180

## Sheet: Figure 5c
Figure 5c	I-V curve in d_para and d_ortho
Voltage (V)	ortho (mA)	para (mA)
-1	-0.000380278	-0.00456
-0.9	-0.000333416	-0.00406
-0.8	-0.000300416	-0.00357
-0.7	-0.000263468	-0.00309
-0.6	-0.000224724	-0.00262
-0.5	-0.000188383	-0.00216
-0.4	-0.000151319	-0.0017
-0.3	-0.000114865	-0.00126
-0.2	-7.75394e-05	-0.000831246
-0.1	-3.93682e-05	-0.000410804
0	1.14477e-09	3.4674e-07
0.1	4.24646e-05	0.000405225
0.2	8.98036e-05	0.000808093
0.3	0.000143751	0.00121
0.4	0.000205759	0.00161
0.5	0.000273242	0.00202
0.6	0.000347809	0.00242
0.7	0.000420577	0.00283
0.8	0.000490231	0.00324
0.9	0.000532794	0.00365
1	0.00059597	0.00406

## Sheet: Figure 5d
Figure 5d	Alignment-dependent conductivities (σ_para and σ_ortho) and corresponding anisotropic ratio (σ_para∕σ_ortho ) of aligned and randomly oriented samples.
	Ortho (S/cm)	Standev.	Para (S/cm)	Standev.	Conductivity ratio
Alinged	54.3486	1.72505	480.226	3.76781	8.83603
Random	4.1105	0.00645	4.04636	0.10639	1.01585

[truncated: 12 more sheets: Figure S1c, Figure S1d, Figure S3a, Figure S3b, Figure S5, Figure S6a, Figure S6b, Figure S8b, Figure S8c, Figure S8d, Figure S8e, Figure S10a]
